# Supplementary material for: Phase separation on cell surface facilitates bFGF signal transduction with heparan sulphate
Source: Nat Commun. 2022 Mar 2;13:1112. doi: 10.1038/s41467-022-28765-z (PMC8891335; doi:10.1038/s41467-022-28765-z)
Supplement: Supplementary file 3 — Source Data [file 41467_2022_28765_MOESM3_ESM.zip › Source Data.xlsx]

## Sheet: Fig.1b
PEG	0			5%			10%			15%			20%
OD277	0.2375	0.224067	0.1997	0.2785	0.297567	0.311533	0.447656	0.444222	0.460856	0.413244	0.445178	0.446078	0.316044	0.345278	0.350111

## Sheet: Fig.1c
time/s	Flourescence intensity
0	91.6956	97.2665	93.3932	89.716	95.1965
0.97	98.4073	100	100	90.8097	100
1.972	98.8628	96.4683	92.9433	100	97.3799
2.971	95.6774	92.7089	93.9944	90.8097	86.8961
3.974	100	96.1276	89.7902	96.9366	98.2533
5.06	0	0	0	0	0
6.03	3.07234	6.83371	10.3611	5.69188	7.20349
7.03	9.10235	4.78178	10.3611	7.87918	9.82358
8.03	14.1082	7.40228	15.7656	7.65861	11.7904
9.032	16.4973	8.76902	15.9169	13.1299	16.8105
10.033	15.4732	9.79499	15.0151	13.568	12.8803
11.033	14.3344	6.49112	18.4688	10.7221	17.6838
12.035	17.179	11.3895	19.5199	13.7855	22.2707
13.035	22.0718	15.7175	17.5671	15.5378	24.6707
14.036	15.0177	12.7563	22.5238	12.2538	12.6638
15.036	21.3885	14.3508	21.622	15.0997	17.0306
16.039	19.7958	17.9954	20.4217	14.8822	17.2472
17.039	22.8682	12.9841	20.5709	19.0393	13.317
18.041	26.6222	17.7677	20.8715	19.0393	18.3371
19.041	26.6222	19.0196	23.2742	18.8187	28.3808
20.042	23.8907	9.79499	28.2288	17.5076	20.3039
21.042	22.0718	12.0729	21.0208	23.4139	21.614
22.045	22.7535	15.3749	26.5766	23.1964	33.4044
23.045	31.6281	14.0082	23.4234	24.0725	24.0175
24.045	24.9148	15.1472	25.5255	23.4139	24.2341
25.046	25.0295	20.9567	27.6276	23.4139	29.9109
26.046	29.3521	16.6287	32.7335	21.4441	29.9109
27.048	28.7835	17.7677	25.9754	21.0091	26.2009
28.048	33.1061	18.3362	28.2288	22.3203	27.9476
29.049	32.8783	18.1084	31.0813	22.7583	27.5074
30.051	31.0579	16.2861	27.9282	24.9456	28.6009
31.052	30.9448	18.2232	27.4783	27.136	27.7275
32.053	32.993	18.564	31.2306	25.8218	30.5677
33.054	34.8135	20.2733	28.6786	25.6043	27.2908
34.054	34.0171	19.2474	30.1795	23.852	24.2341
35.055	35.3821	25.2847	32.1323	24.0725	34.0611
36.057	32.993	19.8178	30.4801	28.4471	29.2576
37.057	30.9448	22.4364	32.4329	33.2629	29.2541
38.057	32.7653	18.6788	27.1778	41.5771	33.4044
39.059	33.2208	25.0551	32.4329	33.6979	38.2079
40.06	32.8783	21.5253	30.9321	28.6677	34.7144
41.06	31.9689	19.3622	34.2344	29.5408	34.4978
42.063	28.2149	24.1458	33.3326	33.4804	35.8079
43.062	29.3521	24.144	34.8356	27.136	35.8079
44.063	24.4609	22.4364	39.6389	30.4169	36.6812
45.065	34.358	24.2588	38.5878	35.0121	35.5878
46.066	31.5134	21.4123	32.4329	28.6677	37.3345
47.066	32.4244	26.4237	33.3326	31.7312	34.4943
48.068	35.836	25.8533	33.9338	31.5106	29.0376
49.068	31.5134	26.6515	33.1834	33.0423	34.9345
50.069	35.836	25.0569	33.9338	38.0755	34.4978
51.071	39.2492	23.3476	37.3875	29.1027	41.7013
52.071	33.3339	26.0811	37.6881	29.9789	36.4611
53.072	36.0638	30.1813	35.4347	33.2629	35.3712
54.073	34.9266	25.9681	34.3837	37.42	32.7511
55.074	38.2251	30.7499	39.7902	36.1058	34.931
56.074	35.0397	28.9294	35.2855	34.574	39.5179
57.077	37.3156	28.8146	38.7392	31.7312	42.3581
58.077	33.7894	26.8793	38.8884	37.1994	40.8279
59.078	35.0397	29.6128	35.2855	35.4502	40.8279
60.079	35.1543	27.6756	41.7409	35.0121	41.2646
61.08	36.5193	27.1071	37.8374	33.9185	37.5546
62.08	42.6624	25.9681	35.5861	36.1058	36.8978
63.083	40.6141	31.4351	40.6899	34.136	39.738
64.083	36.9748	27.6756	37.8374	40.9215	36.0245
65.084	36.1784	29.8387	40.8413	40.0453	42.3581
66.085	38.6806	34.2815	34.535	37.6375	38.4279
67.085	36.1784	30.0683	36.0359	35.8882	38.6445
68.086	33.5616	33.1426	40.5407	37.6375	42.3581
69.088	36.0638	30.5221	38.2893	33.6979	37.3345
70.089	34.1302	32.3462	35.7353	37.6375	40.6079
71.089	37.5434	29.9535	37.0869	32.8248	35.1511
72.091	37.9989	29.385	40.0908	35.4502	37.5546
73.091	36.4062	28.5868	44.295	36.1058	44.5415
74.092	39.477	30.5221	39.189	36.1058	40.1712
75.094	36.6324	27.4478	38.8884	35.2296	34.7144
76.095	40.7288	26.8793	41.7409	36.9819	45.8515
77.095	38.7953	25.3977	40.2401	43.3263	39.2978
78.097	39.5916	30.6369	39.189	40.9215	45.8515
79.097	43.4587	30.7499	42.4935	39.1692	44.5415
80.097	38.5675	31.3203	41.5917	37.858	40.1747
81.1	45.8478	28.5868	43.3932	42.8882	46.9415
82.1	45.3923	32.1185	45.0454	37.1994	42.7948
83.101	41.6383	31.661	41.5917	38.293	42.7913
84.102	40.7288	29.385	36.3365	45.9517	36.6812
85.103	42.5493	29.385	39.4896	33.9185	45.4114
86.103	41.2974	30.2943	47.4481	30.4169	41.2646
87.106	45.9625	30.2943	34.9849	37.6375	40.8279
88.106	42.8901	32.1166	47.4481	40.7009	45.8515
89.106	46.1886	29.8387	43.0926	43.3263	46.0681
90.106	46.5311	34.9649	42.6427	36.9819	46.0681
91.107	44.9384	30.5221	46.5463	46.1722	46.0681
92.107	44.2551	31.0925	43.843	44.858	48.4716
93.107	48.6924	28.9294	46.8469	36.7613	43.2314
94.11	45.9625	33.4852	46.5463	34.7946	43.8847
95.11	53.015	33.3704	40.9905	43.9849	47.8148
96.111	47.4405	32.9148	44.4442	36.1058	45.8515
97.112	43.6865	29.385	45.1947	45.9517	47.1616
98.113	47.0997	34.9649	50.9018	42.8882	52.4017
99.115	49.7165	32.8	46.9961	47.2659	55.8952
100.116	47.3274	27.5626	47.7487	50.5468	53.055
101.116	48.2369	31.2073	56.3062	54.9245	48.6882
102.117	50.6259	33.9408	50.6012	50.1118	57.4218
103.118	45.9625	31.661	47.4481	45.2961	52.6183
104.119	48.4646	34.1686	48.0472	41.7946	52.1817
105.119	52.4464	37.015	50.3006	51.423	45.6314
106.12	47.7814	37.6984	51.051	47.2659	51.745
107.122	53.3558	35.0797	48.7997	49.6737	48.2515
108.122	52.4464	35.6483	50.9018	48.3595	45.4114
109.123	56.4282	35.1927	45.4952	48.142	53.2751
110.123	54.9486	37.015	51.051	47.9215	50.655
111.125	51.8778	41.5708	50.4498	50.9849	47.3782
112.125	56.3151	35.6483	46.6976	43.9849	44.5415
113.126	51.8778	35.0797	47.5973	49.4532	47.8148
114.126	54.4946	34.9649	51.6522	52.5166	55.0218
115.127	56.2004	35.7631	49.3988	43.1088	53.055
116.129	51.3092	38.154	50.1492	45.0786	52.1817
117.129	55.4041	38.041	46.6976	53.1753	55.8952
118.131	52.1056	36.7872	51.2003	47.7039	52.1817
119.132	56.9968	39.6355	47.7487	42.0151	51.3083
120.132	63.5954	33.2574	44.8941	47.0484	59.6052
121.133	57.4523	38.9503	50.7504	52.7372	50.8716
122.134	59.045	40.8875	50.1492	55.142	58.2952
123.134	52.2186	43.8487	56.6068	49.8912	52.4017
124.137	59.1581	38.6096	54.0549	48.142	58.2952
125.137	54.6077	42.369	53.7543	46.6103	60.6952
126.138	57.6801	37.8114	54.0549	49.6737	58.0786
127.138	57.7931	37.9262	53.603	51.861	51.9651
128.14	57.9078	35.7631	51.9528	49.8912	57.2052
129.14	51.7631	35.4205	55.705	49.0151	58.2952
130.143	53.1297	40.7745	57.9585	49.8912	55.8952
131.143	55.0632	36.6743	52.2513	45.0786	59.6052
132.144	54.2669	38.9522	52.5519	46.6103	53.055
133.144	54.9486	41.7986	56.157	56.4562	55.2384
134.146	58.4764	38.3818	52.1021	49.8912	52.1817
135.146	53.1297	42.2542	55.1059	47.0484	57.6419
136.148	53.926	42.1412	57.208	55.5801	54.5852
137.149	58.9303	41.3431	56.3062	53.6103	61.1354
138.149	62.9121	42.2542	53.9036	50.9849	64.4087
139.151	59.2728	38.9522	55.5558	55.142	57.4218
140.151	54.6077	41.5708	57.208	54.0483	59.6052
141.152	61.2063	42.7098	57.208	56.2387	64.4087
142.152	55.5187	41.4579	60.9602	62.8006	63.7555
143.155	59.045	45.1007	55.8564	53.6103	62.0087
144.155	60.7508	41.6856	46.6976	48.5801	70.0856
145.156	64.164	44.1895	53.7543	55.5801	63.5354
146.156	52.6742	47.2656	60.5104	61.0514	55.6751
147.158	58.8173	45.3303	56.3062	59.3021	57.2052
148.158	51.65	47.6082	58.4083	56.0181	58.0786
149.159	61.4341	50.2269	56.157	57.5499	63.5354
150.161	59.3859	42.369	48.7997	61.0514	67.2454
151.161	55.7449	43.508	48.7997	50.3293	62.2253
152.162	60.2969	48.5175	54.5048	57.9879	62.662
153.161	60.1822	48.5194	58.7089	58.426	55.6751
154.164	58.4764	44.8729	54.0549	54.707	59.6052
155.164	60.6377	49.2027	54.0549	58.8641	70.5223
156.165	52.9019	44.4173	56.7561	55.3626	65.5022
157.167	64.164	41.6856	54.8053	53.6103	64.4087
158.167	60.1822	42.9376	55.4044	55.3626	65.2821
159.167	62.799	46.5822	58.5576	55.8006	56.9852
160.17	64.5048	42.0264	55.2552	59.0816	68.9956
161.17	67.0086	42.7098	54.3534	60.1752	63.5354
162.173	61.7749	49.5435	56.0056	54.9245	67.2489
163.172	64.9603	46.5822	56.157	52.9547	58.952
164.172	64.0509	45.2155	55.1059	64.5529	63.0987
165.173	57.3376	44.8729	60.811	55.8006	62.8821
166.175	58.5895	43.508	54.5048	55.8006	61.5721
167.176	63.1399	41.4579	56.7561	55.3626	60.4786
168.176	68.6013	47.7212	58.4083	52.2991	66.3755
169.178	63.1399	44.1895	57.8071	52.2991	63.0987
170.178	65.4159	45.8989	49.8508	62.3656	64.4087
171.179	63.5954	47.0378	56.157	54.2689	58.5153
172.179	62.0027	44.9877	53.4537	58.2054	68.3389
173.182	67.6902	41.3431	56.4555	58.426	67.0288
174.182	66.6677	43.0524	54.2042	61.2689	67.4655
175.183	62.799	40.4319	55.4044	59.3021	60.9153
176.183	63.2545	49.5435	53.9036	59.9577	66.1555
177.185	60.0691	44.3043	61.7107	52.2991	64.6288
178.185	62.3435	40.3189	50	54.707	65.2821
179.185	60.7508	42.7098	53.3024	49.6737	62.4454
180.186	62.9121	43.621	60.3611	56.2387	68.1223
181.186	67.6902	42.1412	55.705	58.6435	67.2489
182.187	66.3253	44.0765	56.9074	54.4864	64.6288
183.187	59.1581	48.1768	56.157	61.2689	61.7886
184.19	57.4523	48.5194	57.8071	55.8006	60.6987
185.189	61.2063	41.0023	51.8015	57.7704	66.8122
186.192	59.7267	45.2155	53.1531	59.0816	63.9721
187.192	64.164	47.7212	56.9074	64.991	65.7188
188.193	67.1217	44.3043	59.6086	61.2689	63.0987
189.195	65.1881	45.7841	58.8582	59.3021	68.559
190.195	54.7224	43.2802	54.8053	60.3958	71.6157
191.195	66.8939	46.923	56.3062	57.3324	69.2122
192.195	66.8939	42.8246	56.157	64.991	63.9721
193.198	60.8655	43.8487	57.5065	57.9879	72.4891
194.198	64.164	48.9749	57.5065	63.8973	72.4891
195.2	60.8655	39.5207	59.0095	58.426	74.2358
196.2	60.2969	46.5822	60.3611	61.707	67.6856
197.201	67.2363	39.18	58.2591	59.3021	74.4524
198.201	62.1158	42.0264	56.4555	60.6133	68.1223
199.204	70.0793	45.6711	60.9602	64.3323	74.0157
200.204	62.2304	44.7599	55.1059	64.1148	71.3956
201.205	68.3735	49.5435	58.7089	70.8973	70.7424
202.206	68.1458	49.7713	61.5614	63.6767	71.3956
203.207	71.7867	44.3043	60.9602	66.0846	72.9258
204.207	58.9303	46.0118	59.3101	62.3656	72.7057
205.21	64.6195	44.1895	58.2591	58.2054	75.3258
206.21	66.0975	49.7713	62.3119	60.3958	83.6227
207.21	65.9845	46.923	57.3573	67.3958	70.0856
208.212	70.6495	44.5321	56.4555	63.0212	75.1057
209.212	67.1217	44.1895	60.0605	60.6133	73.3624
210.213	64.3917	43.2802	60.3611	64.3323	71.179
211.215	68.9421	46.3544	55.5558	63.6767	76.6358
212.216	69.9662	45.1007	58.4083	67.3958	66.8122
213.216	68.4866	40.3189	52.7033	65.2085	70.0856
214.218	68.0327	45.8989	60.3611	57.5499	74.2358
215.218	67.1217	41.4579	53.7543	64.1148	71.8323
216.221	71.7867	49.8861	61.7107	58.426	68.559
217.221	63.9362	46.0118	54.8053	62.8006	73.579
218.222	71.3312	43.2802	52.2513	58.6435	68.5555
219.222	62.799	44.7599	63.0623	61.4894	67.4655
220.223	63.5954	45.6711	56.4555	63.0212	72.4891
221.224	65.9845	46.3544	58.2591	59.7372	76.4192
222.226	70.5348	46.1267	58.4083	62.5831	67.2489
223.227	66.3253	43.8487	57.6579	61.4894	68.559
224.227	75.1999	44.8747	54.8053	59.0816	66.5921
225.229	71.1034	43.508	56.4555	59.7372	71.179
226.229	69.3976	49.4287	56.9074	56.4562	77.9459
227.23	71.4459	48.062	54.0549	57.5499	72.0524
228.23	66.5531	44.6469	60.9602	56.0181	64.4087
229.233	73.4925	44.9877	53.7543	65.2085	67.6856
230.233	69.9662	41.4579	58.7089	61.2689	72.269
231.234	67.4641	43.621	53.9036	61.0514	72.4891
232.235	72.3553	46.1267	62.6125	58.8641	67.2489
233.236	74.7444	45.8989	53.1531	68.0544	70.0856
234.236	65.075	45.7841	52.4027	61.2689	66.8122
235.238	71.672	47.6082	61.5614	64.991	78.6026
236.238	66.2122	41.9134	57.8071	63.0212	77.7293
237.238	76.7926	48.5194	55.4044	57.3324	72.0524
238.239	68.0327	41.0023	58.1077	63.4592	74.0157
239.239	73.3794	45.5563	55.4044	60.3958	71.179
240.242	69.6254	45.1007	59.6086	63.8973	79.6926
241.242	66.2122	44.5321	60.6596	70.0242	70.5223
242.243	65.7567	43.9636	54.8053	65.429	75.7624
243.244	70.194	43.1654	59.7599	66.7402	70.0856
244.245	71.3312	46.2415	56.9074	61.9275	79.9127
245.245	71.7867	44.8729	58.5576	63.8973	81.2227
246.248	73.1517	44.1913	54.2042	62.145	68.7755
247.248	69.6254	43.7358	53.9036	64.3323	73.1424
248.248	72.1275	41.9134	56.3062	64.7704	73.7991
249.25	76.7926	46.6952	54.654	64.5529	72.4891
250.25	70.5348	46.4692	52.4027	58.6435	71.6157
251.251	73.2647	44.9877	53.1531	66.0846	66.3755
252.253	69.3976	45.6711	56.0056	61.0514	77.5092
253.254	74.7444	44.3043	61.4122	65.2085	70.7424
254.254	72.8108	39.8633	53.0039	63.2387	72.9258
255.256	73.3794	44.9877	55.2552	56.4562	77.2926
256.256	71.672	43.1654	56.7561	61.707	74.0157
257.257	69.0568	45.5581	59.6086	56.0181	82.3127
258.259	72.6961	41.9134	56.0056	59.7372	80.5659
259.26	74.8575	42.1412	61.1116	66.0846	71.3956
260.26	68.7144	42.9376	56.4555	62.8006	71.6157
261.262	72.1275	41.9134	58.4083	58.6435	75.5459
262.262	77.702	36.9002	57.5065	63.4592	70.3057
263.262	70.3071	43.621	55.4044	58.2054	68.1223
264.265	70.4218	41.7986	56.9074	59.7372	70.0856
265.265	70.9903	44.7599	61.5614	59.5197	65.9389
266.266	74.1758	40.4319	56.3062	59.0816	64.8454
267.266	73.2647	43.0524	59.0095	57.9879	71.3956
268.268	72.6961	44.0765	53.9036	67.1783	66.3755
269.268	77.3612	43.508	55.2552	64.3323	63.5354
270.269	75.9962	42.369	59.7599	68.4925	74.6725
271.269	72.5831	45.3285	58.4083	57.9879	67.6856
272.272	71.672	45.2155	56.4555	63.6767	78.1659
273.271	71.7867	41.3431	54.8053	60.3958	70.3057
274.272	78.7261	46.0137	50.9018	61.4894	70.7424
275.274	73.0386	43.8487	55.2552	62.8006	80.1293
276.274	74.7444	44.8729	56.3062	56.4562	72.269
277.275	65.4159	48.5175	62.4632	65.429	71.179
278.276	70.194	39.2929	56.4555	64.1148	74.8891
279.277	69.3976	43.9636	56.4555	55.142	78.8192
280.279	76.1093	46.5822	60.5104	64.991	75.3258
281.28	73.4925	44.1895	54.2042	59.9577	66.5921
282.28	74.1758	48.0638	60.9602	53.1753	80.1293
283.281	69.8532	49.5435	56.6068	58.426	78.1659
284.282	77.3612	42.9376	61.1116	58.8641	71.8323
285.283	77.3612	44.5321	60.9602	63.8973	72.9258
286.283	74.2889	42.369	54.8053	65.864	71.179
287.286	74.1758	43.1654	52.8525	60.8339	76.4192
288.286	72.5831	42.9376	58.2591	62.8006	69.6489
289.287	77.4743	42.9376	55.5558	60.3958	66.5921
290.287	76.5648	40.4319	49.3988	56.6737	69.6489
291.288	72.4684	45.1007	56.6068	64.3323	71.8323
292.289	69.8532	42.369	56.157	62.145	73.7991
293.291	73.1517	45.3285	54.9546	57.9879	71.8323
294.292	69.283	48.9731	55.2552	62.3656	70.959
295.292	70.7626	40.5467	57.208	58.8641	72.9258
296.294	71.3312	38.154	54.8053	55.8006	71.6157
297.294	77.9298	36.4465	55.4044	55.5801	68.3389
298.295	73.3794	41.1153	52.4027	62.3656	72.7057
299.297	74.0611	43.0524	51.3516	61.2689	71.179
300.298	77.4743	40.0911	48.4991	60.3958	62.662
301.298	72.2422	41.5708	48.3478	56.6737	70.7424
302.3	73.8349	38.2688	53.1531	49.8912	67.6856
303.3	70.8757	43.9636	52.8525	59.5197	70.7424
304.301	74.7444	38.8374	54.8053	59.0816	65.9389
305.301	68.1458	36.7872	55.8564	50.3293	68.9956
306.303	71.672	40.0911	60.6596	53.3928	62.2253
307.304	73.8349	43.1654	55.1059	61.9275	62.0087
308.305	69.8532	39.6355	53.7543	56.6737	62.2253
309.306	78.2706	48.9749	53.9036	51.6435	62.662
310.308	75.5407	43.621	50.9018	53.6103	62.662
311.309	69.6254	40.7745	49.2496	54.9245	66.8122
312.309	72.2422	42.9376	54.3534	57.1118	68.7755
313.31	73.1517	42.7098	54.8053	53.8308	65.9389
314.311	69.1699	42.9376	52.4027	55.3626	71.179
315.312	72.8108	40.4319	51.6522	60.1752	63.7555
316.312	68.4866	45.1025	56.3062	51.423	69.869
317.315	75.1999	39.9763	53.1531	55.8006	64.4087
318.315	69.3976	40.7745	52.7033	54.2689	65.0655
319.315	74.5166	42.369	55.4044	56.4562	69.2122
320.317	75.313	40.3189	55.705	54.2689	69.869
321.317	74.9721	41.1153	53.7543	51.2055	62.8786
322.318	75.7685	43.1654	54.8053	56.8943	69.4323
323.318	74.2889	45.2155	48.1985	57.9879	73.3624

## Sheet: Fig.1 d
time/s	Flourescence intensity
0	106.954	82.6965	108.026
0.97	105.444	82.7813	111.513
1.971	105.928	83.447	110.625
2.971	104.799	82.6367	110.075
3.972	103.435	81.8252	107.16
5.322	14.2227	-11.6203	-2.60246
6.293	17.1123	-10.2889	-0.489493
7.292	18.6519	-8.97003	0.0166212
8.293	19.8099	-8.66711	1.03134
9.293	20.69	-8.1585	0.988959
10.296	21.3208	-7.77206	1.64342
11.296	22.4502	-7.69851	2.3627
12.297	22.5823	-7.16622	3.9895
13.298	22.7432	-6.89945	3.60929
14.299	22.8903	-6.98421	4.24255
15.299	23.3602	-7.1176	4.74991
16.301	23.4325	-6.62146	3.84115
17.302	23.3739	-7.1899	3.54571
18.302	22.5238	-7.10638	3.90473
19.304	23.4624	-6.71869	4.01069
20.304	23.7118	-6.59777	2.95358
21.305	23.081	-6.75484	3.84115
22.307	23.2867	-6.60899	4.32732
23.308	22.1273	-7.00915	3.58809
24.309	22.7432	-6.69376	4.07426
25.31	22.7432	-7.00915	3.94711
26.31	23.081	-6.80346	4.47566
27.313	22.4215	-6.64639	3.81996
28.313	22.6846	-6.59777	5.02416
29.313	23.0224	-7.17868	4.26374
30.313	22.6709	-7.2996	4.24255
31.315	22.0251	-7.02161	4.68634
32.316	22.5524	-6.97299	4.60157
33.318	22.9925	-7.17868	5.51033
34.319	22.7731	-6.56162	5.44676
35.318	21.9952	-6.99668	4.98178
36.319	21.9952	-6.63392	5.08774
37.321	21.9079	-6.513	5.65868
38.322	21.9665	-6.98421	5.93293
39.322	22.0102	-6.65761	6.77811
40.324	21.9665	-6.59777	6.27075
41.324	21.175	-6.52547	7.00998
42.325	21.2335	-6.81592	5.93293
43.327	21.438	-6.56162	5.63748
44.327	21.893	-6.68254	6.10246
45.328	20.4856	-6.64639	6.52505
46.329	20.0007	-6.83961	5.72225
47.33	20.6614	-6.85208	7.32786
48.33	19.6641	-7.08145	5.86935
49.331	20.6614	-6.93684	7.11594
50.333	19.8835	-7.27467	6.90526
51.335	19.3849	-6.97299	6.8205
52.335	19.8399	-7.26345	6.88407
53.336	19.7663	-7.67482	6.46148
54.336	20.1914	-7.78328	7.24309
55.339	19.1069	-7.68729	7.70807
56.339	19.8835	-7.92913	5.25727
57.34	19.957	-6.99668	6.46148
58.341	19.957	-7.25098	6.33433
59.341	20.1777	-7.49282	7.05236
60.342	20.7349	-7.69851	5.82697
61.344	20.2799	-7.39683	6.54625
62.345	20.867	-7.25098	4.68634
63.345	20.2064	-7.35944	6.27075
64.347	20.2649	-7.26345	5.93293
65.347	20.6177	-6.8633	5.51033
66.35	20.9543	-6.87576	5.44676
67.35	21.2921	-7.14253	4.83468
68.351	20.2213	-7.34822	5.15131
69.351	20.6314	-6.97299	5.00297
70.353	20.3086	-7.45667	6.18598
71.353	19.9134	-8.25573	5.67987
72.353	20.867	-7.64989	5.63748
73.354	21.6586	-7.27467	5.25727
74.356	21.4529	-7.59006	5.36199
75.357	21.5701	-7.57759	4.09421
76.358	21.4679	-7.81943	5.57391
77.359	21.5414	-7.63867	4.1154
78.359	21.615	-7.57759	4.28494
79.36	21.7023	-7.35944	3.75638
80.362	20.0007	-6.56162	4.81349
81.362	20.9393	-6.60899	4.7923
82.364	20.8957	-6.97299	4.96059
83.365	20.2799	-7.13006	5.5951
84.365	20.6464	-6.73116	4.98178
85.368	20.1914	-7.05776	5.00297
86.367	19.6491	-6.98421	5.65868
87.367	20.5292	-6.59777	4.81349
88.368	20.8072	-6.331	3.94711
89.37	19.7962	-6.37962	5.23608
90.371	20.7636	-6.39209	4.3697
91.371	20.3235	-6.47685	4.3909
92.373	20.5143	-6.17393	4.9394
93.373	21.0279	-6.57284	4.3909
94.374	20.2949	-6.57284	4.20017
95.376	20.5292	-6.21008	4.09421
96.377	20.1328	-5.99193	4.72872
97.378	20.3235	-5.89594	4.45447
98.379	20.2949	-6.05301	4.20017
99.379	20.4557	-5.78624	3.73519
100.381	20.4993	-6.54916	2.3627
101.382	20.8521	-6.2587	3.5669
102.382	20.5878	-5.96825	2.86881
103.384	20.5292	-6.19762	3.14431
104.384	19.7077	-6.35593	2.12959

## Sheet: Fig.1f
Protein/Heparin(molar ratio)	OD277
200	0.1901	0.180033	0.1706
100	0.203167	0.178667	0.197633
50	0.2127	0.215467	0.228933
20	0.2572	0.23	0.198833
10	0.2405	0.210933	0.245433
4	0.191967	0.1843	0.189567
1	0.1796	0.185667	0.173867

## Sheet: Fig.1g
time/s	Flourescence intensity
0	95.5152	79.743	79.743
0.97	89.7471	95.9477	95.9477
1.972	100	98.9343	98.9343
2.971	97.0102	94.2417	94.2417
3.974	96.7986	100	100
6.627	0	0	0
7.598	2.7783	10.6614	10.6614
8.597	9.18578	13.2181	13.2181
9.598	13.2475	8.5255	8.5255
10.598	21.3661	15.139	15.139
11.599	22.6495	13.8584	13.8584
12.602	20.299	19.8272	19.8272
13.602	22.0055	21.1078	21.1078
14.603	23.9329	24.9451	24.9451
15.603	19.2319	22.3884	22.3884
16.605	23.2888	20.4675	20.4675
17.605	29.2732	20.0421	20.0421
18.606	30.5566	23.4541	23.4541
19.606	29.701	17.2704	17.2704
20.609	28.2061	30.7034	30.7034
21.609	28.2061	20.4675	20.4675
22.609	31.6237	27.9318	27.9318
23.611	31.4075	23.8795	23.8795
24.612	29.057	31.1288	31.1288
25.614	37.1803	28.7825	28.7825
26.614	34.6136	23.6645	23.6645
27.614	38.6753	20.8928	20.8928
28.616	36.7525	28.3571	28.3571
29.617	34.402	23.6645	23.6645
30.617	36.1085	24.0944	24.0944
31.62	45.0874	27.5064	27.5064
32.619	42.0929	31.3438	31.3438
33.62	42.5207	27.9318	27.9318
34.622	33.1187	27.7168	27.7168
35.623	33.5464	30.2781	30.2781
36.623	42.5207	29.8482	29.8482
37.624	36.3247	30.2781	30.2781
38.624	38.8868	27.0765	27.0765
39.625	45.5105	37.5274	37.5274
40.626	38.0359	36.4617	36.4617
41.626	45.0874	36.2468	36.2468
42.627	45.7268	35.8214	35.8214
43.629	48.5051	27.7168	27.7168
44.63	39.7424	34.1154	34.1154
45.63	50.2115	29.6378	29.6378
46.632	45.299	36.2468	36.2468
47.632	50.8556	35.8214	35.8214
48.635	43.8041	37.9528	37.9528
49.635	36.9641	33.6901	33.6901
50.636	44.4434	32.8348	32.8348
51.637	46.1546	33.0497	33.0497
52.638	50.4278	34.3259	34.3259
53.638	41.6651	32.6199	32.6199
54.64	47.6495	34.1154	34.1154
55.641	43.3763	34.9662	34.9662
56.641	53.2061	37.7379	37.7379
57.642	46.3661	34.7557	34.7557
58.643	51.7112	34.7557	34.7557
59.644	51.4949	33.0497	33.0497
60.646	47.0102	33.6901	33.6901
61.647	53.6339	35.6065	35.6065
62.647	47.6495	39.4439	39.4439
63.648	49.1444	35.3916	35.3916
64.649	54.2732	37.5274	37.5274
65.65	49.7885	37.5274	37.5274
66.65	47.861	33.2602	33.2602
67.653	45.299	38.1677	38.1677
68.652	45.5105	39.6588	39.6588
69.652	59.8298	35.1811	35.1811
70.655	53.8454	38.1677	38.1677
71.655	46.3661	32.6199	32.6199
72.656	54.0617	33.6901	33.6901
73.656	50.2115	37.0976	37.0976
74.658	56.1959	36.4617	36.4617
75.658	59.6136	32.4094	32.4094
76.659	56.6237	39.2334	39.2334
77.661	55.1288	40.0842	40.0842
78.662	52.7783	39.8693	39.8693
79.662	57.9071	37.7379	37.7379
80.663	55.3404	33.4751	33.4751
81.664	50.6393	45.2022	45.2022
82.664	59.402	36.4617	36.4617
83.665	54.9126	41.5752	41.5752
84.667	62.1803	45.8425	45.8425
85.668	54.9126	42.0051	42.0051
86.668	64.3146	41.7902	41.7902
87.67	47.4379	40.7245	40.7245
88.669	52.9898	43.4962	43.4962
89.671	59.402	44.1365	44.1365
90.671	54.4895	42.2156	42.2156
91.674	58.7627	42.8559	42.8559
92.674	60.6854	40.2991	40.2991
93.675	67.9485	40.9394	40.9394
94.675	63.0359	47.7589	47.7589
95.677	64.103	44.3469	44.3469
96.677	58.3349	47.1231	47.1231
97.677	68.5925	43.9216	43.9216
98.68	69.6596	44.3469	44.3469
99.68	67.9485	40.0842	40.0842
100.681	64.5308	52.4515	52.4515
101.682	61.7525	48.1888	48.1888
102.683	60.2576	46.6932	46.6932
103.685	62.1803	42.2156	42.2156
104.686	59.6136	48.1888	48.1888
105.685	62.6081	43.7111	43.7111
106.688	61.3247	42.2156	42.2156
107.688	68.5925	45.4171	45.4171
108.689	60.0414	49.6798	49.6798
109.689	66.6651	50.1052	50.1052
110.69	67.0929	46.6932	46.6932
111.691	72.4379	44.1365	44.1365
112.691	68.5925	55.2232	55.2232
113.694	63.8915	42.4305	42.4305
114.694	65.598	43.7111	43.7111
115.695	70.0874	46.2679	46.2679
116.696	72.0102	40.5096	40.5096
117.697	73.0773	43.9216	43.9216
118.697	66.6651	42.6454	42.6454
119.7	74.5722	51.6008	51.6008
120.7	67.0929	48.3992	48.3992
121.701	73.7166	51.8112	51.8112
122.702	62.6081	42.0051	42.0051
123.703	70.0874	43.2812	43.2812
124.703	71.5824	44.5619	44.5619
125.705	68.1647	46.4828	46.4828
126.706	72.8657	48.3992	48.3992
127.707	73.9329	52.2366	52.2366
128.708	70.943	52.8769	52.8769
129.708	73.5051	46.0529	46.0529
130.709	69.4434	45.8425	45.8425
131.711	75	52.0261	52.0261
132.712	62.8197	53.9426	53.9426
133.712	77.7783	51.8112	51.8112
134.714	74.3607	44.9872	44.9872
135.714	70.7268	45.6275	45.6275
136.715	69.4434	49.4649	49.4649
137.715	79.4895	49.2545	49.2545
138.717	72.8657	53.9426	53.9426
139.718	75.8556	49.2545	49.2545
140.719	69.6596	43.0708	43.0708
141.72	78.2061	53.9426	53.9426
142.72	66.4536	46.0529	46.0529
143.721	78.8454	47.3335	47.3335
144.721	77.9945	48.1888	48.1888
145.724	75.8556	51.6008	51.6008

## Sheet: Fig.2b
time/s	Flourescence intensity
0	123.386	47.1388	116.818
0.97	127.985	51.0001	121.015
1.971	126.514	48.0462	121.768
2.973	124.49	47.5906	122.189
3.974	125.042	52.3592	121.015
4.993	16.1952	1.7118	-17.907
5.963	22.6279	1.7118	-11.5283
6.934	23.9176	7.38777	-4.14178
7.933	24.6512	8.97858	-4.55879
8.934	27.7788	7.38777	-3.04906
9.934	26.3077	7.38777	-4.55879
10.936	29.4314	9.66202	-1.62042
11.936	27.9603	10.7972	-2.12624
12.937	25.937	10.7972	0.14029
13.939	26.4891	11.7046	-1.03352
14.94	31.0878	16.0214	-1.11846
15.94	31.2693	9.43421	1.06312
16.941	31.4546	14.2028	0.81214
17.941	30.9025	14.2028	-0.195634
18.943	29.0646	12.1602	2.32187
19.943	30.3503	9.88597	1.39904
20.945	29.4314	12.1602	4.42236
21.946	29.7982	11.025	3.32964
22.946	28.3271	10.5694	4.50731
23.948	29.0646	12.1602	4.42236
24.948	27.4081	14.6584	2.49176
25.949	29.9835	15.7936	3.32964
26.951	29.0646	13.0676	4.00149
27.952	30.5357	8.29901	4.33742
28.952	28.6977	11.249	3.16361
29.953	26.6745	12.1602	6.43791
30.954	32.1883	12.388	5.00927
31.955	29.9835	10.3416	4.42236
32.955	28.5124	12.612	4.08644
33.957	27.2266	12.1602	2.65779
34.958	26.856	11.9324	5.93209
35.959	30.9025	14.2028	4.75829
36.96	27.7788	12.8398	5.76606
37.96	29.0646	9.88597	5.84715
38.961	32.7404	15.5658	6.43791
39.963	31.0878	14.8862	4.08644
40.964	29.246	17.1566	6.60394
41.965	25.937	12.612	7.10976
42.966	25.7555	9.43421	4.00149
43.966	29.7982	12.1602	5.17916
44.969	28.6977	10.5694	6.68889
45.969	25.937	16.0214	7.8627
46.969	25.937	12.8398	8.70444
47.969	30.1689	11.249	5.93209
48.971	27.4081	9.66202	4.92432
49.972	23.7322	10.5694	5.43014
50.974	24.0991	13.2954	7.27579
51.974	25.2034	11.025	7.52677
52.974	21.709	10.7972	5.34519
53.975	27.0413	10.1138	6.43791
54.977	26.4891	9.66202	6.43791
55.978	27.0413	8.0712	5.93209
56.978	24.2844	8.0712	5.34519
57.98	27.0413	7.38777	5.59617
58.98	28.1456	11.4768	6.35297
59.983	28.1456	6.93601	6.68889
60.983	27.2266	8.0712	4.84324
61.983	25.7555	7.61558	6.519
62.984	28.8792	11.249	5.00927
63.985	28.8792	11.025	6.93987
64.986	27.5934	8.0712	5.00927
65.986	29.0646	12.612	6.519
66.989	27.7788	10.1138	5.76606
67.989	29.7982	7.84339	8.19862
68.99	29.246	9.43421	5.26025
69.991	27.4081	6.25257	5.59617
70.992	29.0646	11.025	5.09421
71.992	27.2266	8.0712	8.03259
72.993	28.6977	6.7082	4.33742
73.993	27.9603	10.5694	7.61172
74.996	28.6977	7.84339	7.02481
75.996	27.0413	5.80081	5.00927
76.996	27.2266	7.84339	5.51122
77.998	25.3848	6.93601	4.42236
78.998	24.0991	7.61558	4.17139
80.001	23.9176	6.93601	2.91263
81.001	25.5702	8.75077	5.09421
82.002	24.4659	6.93601	4.33742
83.002	25.937	8.75077	6.01704
84.004	24.4659	6.93601	4.50731
85.004	23.7322	3.30262	5.34519
86.005	25.018	2.39137	6.18307
87.005	26.3077	7.38777	5.00927
88.006	27.4081	4.88957	2.07089

## Sheet: Fig.2c
time/s	Flourescence intensity
0	88.0436	94.9636	108.718	107.043
0.987	86.0353	96.7531	109.187	108.025
2.336	1.63061	2.18079	-3.67871	5.16886
3.321	2.00096	1.82405	-3.27725	6.06994
4.322	2.11469	1.86682	-3.45319	5.8454
5.322	2.82039	2.36547	-3.11103	6.57055
6.323	2.55308	1.93972	-3.34821	7.42303
7.324	2.82331	2.13802	-3.13534	6.88938
8.324	3.12659	2.63182	-2.48795	6.95159
9.326	2.91663	2.3402	-2.68236	7.25098
10.328	2.92732	2.16815	-2.37325	7.26556
11.328	3.2442	2.12052	-2.30229	7.07504
12.329	3.00119	2.50739	-2.57446	7.47552
13.329	3.50763	3.13534	-2.22842	6.47043
14.331	3.70301	2.12052	-2.41019	6.98464
15.332	3.69912	2.69208	-2.58321	7.4901
16.332	3.83813	2.64931	-2.09525	7.38512
17.334	3.31516	2.96814	-2.16329	7.29958
18.335	3.94505	2.13316	-2.39172	7.34235
19.335	3.5679	2.51614	-2.33048	7.85656
20.337	3.79536	1.86195	-2.18856	8.05681
21.338	3.63497	2.49476	-2.50642	8.36203
22.338	3.42889	2.27119	-2.13607	8.27163
23.339	3.50763	1.7978	-2.16037	7.62327
24.34	3.77397	1.83182	-2.01554	7.737
25.34	3.95283	1.8707	-1.99999	6.97978
26.341	4.07336	1.95236	-2.25661	7.45122
27.343	3.45708	2.45199	-1.98152	7.00408
28.343	4.05586	1.91833	-2.0029	7.38998
29.344	3.59317	1.19124	-2.2498	7.22765
30.345	3.69232	1.97374	-2.05539	7.64174
31.346	3.49694	1.54798	-2.63862	6.97492
32.348	3.97032	2.06414	-2.16621	7.74672
33.347	3.85659	1.37593	-2.38589	7.44636
34.349	3.46486	1.65588	-2.32757	7.41331
35.35	4.21917	2.01262	-2.13316	7.61355
36.35	4.04809	1.90084	-2.39852	7.87115
37.35	3.23643	1.62964	-2.45101	7.51829
38.352	3.68843	2.23619	-2.2498	7.30347
39.354	4.08794	2.82622	-1.98735	7.1946
40.353	3.30739	1.55673	-2.56183	6.95159
41.355	3.83813	1.62575	-2.74943	6.45099
42.355	3.27239	1.54021	-2.70375	7.67576
43.356	3.60678	1.45758	-2.37325	7.27042
44.358	3.68551	1.19124	-2.12927	7.61841
45.358	3.62525	1.09695	-2.42283	7.63299
46.36	3.21893	1.40607	-2.60168	7.48524
47.361	3.28989	0.967672	-2.9662	7.49885
48.361	3.61747	0.97156	-2.87969	6.96034
49.362	3.4007	0.855887	-2.78345	7.00797
50.362	3.64274	0.898657	-2.66389	7.02255
51.364	3.1295	0.946287	-2.77762	6.58902
52.366	3.1402	1.26415	-2.92537	7.46094
53.366	2.98078	0.641065	-2.87969	5.96496
54.366	3.16158	0.726605	-3.0741	7.11295
55.367	2.85927	0.0986627	-3.08965	6.92729
56.368	3.21213	0.575937	-3.02161	6.95159
57.368	3.31516	0.408746	-3.02161	6.64637
58.37	3.14408	1.04544	-2.72805	7.33263
59.37	3.04396	1.04058	-3.00605	6.8087
60.37	2.81262	-0.112271	-2.8583	7.36568
61.372	3.31128	0.572049	-2.58905	7.21307
62.373	2.9487	0.75285	-2.77471	7.15572
63.373	2.6707	0.499146	-2.89816	7.54259
64.374	2.9837	0.761598	-2.83983	7.08476
65.377	3.36863	0.25419	-3.01189	6.67456
66.376	3.58928	0.365975	-3.2617	6.64637
67.378	3.35405	-0.0772777	-3.09257	6.8991
68.378	3.23643	-0.0520045	-2.72222	6.8087
69.377	3.09451	-0.477761	-3.25879	6.65609
70.379	3.23643	0.38736	-3.29281	5.6889
71.38	3.09743	0.447627	-3.12367	6.95159
72.381	3.08673	0.288212	-3.52124	6.56569
73.382	3.33655	0.61968	-3.32974	6.24588
74.384	2.76985	0.421382	-3.49013	6.37031
75.384	2.94481	-0.421382	-3.42889	6.40822
76.385	2.96231	-0.0131226	-3.65052	6.72705
77.385	3.05854	-0.128796	-3.55818	6.53653
78.386	2.52489	0.0733895	-3.31419	5.08332
79.389	2.86997	-0.155041	-3.53096	6.30323
80.388	2.9487	-0.361115	-4.08308	6.37905
81.39	2.56377	-0.644953	-3.41334	5.99315
82.391	2.64931	-0.107411	-3.82063	6.33142
83.391	2.55697	-0.24933	-3.55818	5.98829
84.392	2.65612	-0.327094	-3.74384	5.67432
85.392	2.73485	-0.0947745	-3.68454	5.24565
86.393	2.50642	-0.365975	-3.63205	5.5499
87.394	2.02234	-0.572049	-3.57081	5.97954
88.396	2.80581	-0.584686	-3.67871	6.40336
89.396	2.54919	-0.882132	-3.98393	5.46922
90.397	2.70277	-0.472901	-3.92853	5.7793
91.398	2.45004	-0.868523	-3.86048	5.3934
92.398	1.92319	-1.14458	-4.21528	5.34091
93.401	2.15454	-0.937539	-3.58637	4.75476
94.401	2.26438	-1.16111	-4.26194	4.81212
95.402	2.55988	-0.83839	-4.24347	5.0979
96.403	2.069	-1.00655	-4.38539	5.31661
97.403	1.67727	-1.65199	-3.80799	4.96473
98.404	2.17884	-0.817005	-4.17251	4.60701
99.407	2.36742	-1.76767	-4.02087	4.6595
100.407	1.84835	-1.56159	-4.34262	5.34577
101.408	1.88723	-1.17861	-4.225	4.94529
102.409	2.19342	-1.23887	-4.31443	4.62159
103.409	1.86195	-1.65588	-4.06753	4.9171
104.411	2.08261	-1.43231	-4.26194	4.87821
105.41	1.91542	-1.29914	-4.42524	4.58271
106.413	2.43157	-1.33316	-4.75574	4.33095
107.414	1.69865	-1.55673	-4.54286	4.43496
108.414	1.82988	-1.55673	-4.66048	4.38733
109.415	1.9368	-1.84543	-4.44079	4.62645

## Sheet: Fig.3b
N2a						CHO-K1					MEF
time /s	Flourescence intensity					time/s	Flourescence intensity				time/s	Flourescence intensity
0	100	96.6147	100	100		0	99.4516	100	100		0	99.8098	100	98.6704	100	98.7151	100
1.05	95.7367	100	97.2557	98.703		1.261	100	95.3632	98.5956		1.94	98.2225	97.6646	99.616	99.0667	98.2573	99.0181
2.11	96.0734	98.4505	93.9126	94.1309		2.841	0	0	0		3.88	96.9059	97.4971	100	98.6811	100	98.4491
3.14	97.0921	99.3979	92.6386	94.2612		4.102	6.84092	10.7652	5.24113		5.82	97.3374	97.9997	99.361	98.4868	99.7648	97.3111
4.19	94.5524	99.2758	92.5519	93.7992		5.362	11.7652	17.6167	9.14845		7.76	100	96.8829	99.2722	98.5869	98.5077	96.4298
6.11	0	0	0	0		6.623	18.4865	18.2309	11.2381		12.03	0	0	0	0	0	0
7.16	3.32449	4.34325	10.6459	6.56796		7.884	18.0081	19.2252	12.1299		13.97	2.91859	4.41123	2.96865	2.55837	1.78061	1.57172
8.2	8.46103	8.44649	14.7866	11.7619		9.145	19.9452	22.6417	14.2536		15.91	6.27606	6.91739	5.42438	4.10398	3.23242	3.1018
9.24	6.9058	10.5307	15.6071	13.7874		10.405	21.2112	24.5135	14.9283		17.85	6.97096	10.1363	7.59356	5.28748	4.53499	4.4584
10.31	7.63348	13.3329	16.6493	16.2748		11.666	22.7428	26.5873	14.5727		19.79	7.51957	11.575	9.52777	6.37089	5.60235	5.67622
11.35	8.52667	15.773	18.6699	18.2884		12.927	21.3542	27.0499	16.7774		21.73	9.99927	13.1056	10.9032	7.41602	6.67476	6.74485
12.39	11.0807	17.5962	20.1274	21.5221		14.188	25.66	25.9226	17.0285		23.67	11.8353	14.8563	12.4362	7.89001	7.55495	7.19589
13.43	13.218	18.5709	19.8828	21.374		15.448	24.8928	28.6105	13.7384		25.61	12.5814	15.6413	13.6312	9.19127	8.3719	8.13615
14.47	13.0497	20.2531	16.4658	22.594		16.709	24.7498	31.4022	16.6414		27.55	13.4665	16.5643	14.6083	9.80069	9.15851	8.89598
15.76	16.4056	21.0889	17.9106	24.5603		17.97	26.0422	26.8877	16.3668		29.49	16.0851	17.0241	15.4737	10.6574	9.78324	9.73215
16.8	16.1145	21.8173	20.4332	25.2946		19.231	30.5376	29.0173	17.6117		31.43	16.29	17.7336	16.3534	11.3434	10.4965	10.3497
17.84	16.2058	23.9984	18.7183	25.3243		20.491	28.551	30.703	15.9902		33.37	17.1897	19.2807	17.0468	11.4317	11.1162	10.8285
18.88	15.5124	24.8868	17.5182	22.8901		21.752	31.5645	31.4979	18.7755		35.31	16.3046	21.4978	17.7374	11.9822	11.4576	11.3386
19.92	19.0024	25.2405	18.1068	25.9994		23.013	32.0429	32.1493	16.9474		37.25	18.7916	20.5781	18.3048	12.995	11.9837	11.7306
20.96	19.0138	26.1858	20.7033	27.9834		24.274	32.5447	31.4022	18.718		39.19	19.9766	21.5273	18.7948	13.1628	12.4137	12.2025
22	18.229	27.3774	20.237	26.0823		25.534	34.4351	32.1786	19.4267		41.13	20.5398	22.0562	19.4882	13.2776	12.9195	12.605
23.31	19.0252	27.6027	20.5326	25.804		26.795	37.997	35.4222	19.3012		43.07	22.0174	22.7197	19.6716	14.1579	13.261	12.886
24.35	19.2934	27.9753	18.9018	25.5078		28.056	34.1463	33.2181	18.3649		45.01	22.4856	23.2353	19.8636	14.5347	13.5974	13.4203
25.39	18.4202	27.5711	21.1441	27.3675		29.317	34.9835	30.9476	19.7589		46.95	24.4166	24.6346	20.4883	14.7319	14.1564	13.736
26.43	20.2323	28.6911	20.8027	28.1966		30.577	38.4521	33.8349	21.8354		48.89	23.9924	25.3506	20.6287	15.2089	14.604	14.1177
27.47	19.225	29.5627	24.7216	29.0613		31.838	43.3297	33.8722	21.0953		50.83	24.1387	25.0879	20.984	15.3561	14.9227	14.4681
28.51	22.7635	29.5627	24.4643	30.4827		33.099	41.3927	34.6193	21.1398		52.77	26.633	24.9762	21.6861	16.2275	15.4134	15.0059
29.85	23.2999	29.5101	20.9352	30.2162		34.36	43.426	36.4458	20.8547		54.71	27.679	25.8105	22.1932	16.6367	15.5905	15.6027
31.15	22.4381	30.3543	25.5548	31.2407		35.62	46.3432	34.9224	22.9103		56.65	27.7961	27.328	22.54	16.678	15.6992	15.9531
32.19	23.6567	30.7628	25.0045	29.4285		36.881	42.755	34.1088	20.2375		58.59	28.3227	26.7597	22.7807	16.9547	15.8737	16.1196
33.23	23.6567	32.0996	23.338	29.6595		38.142	41.7282	33.8801	23.6636		60.53	28.3154	26.7203	22.9727	17.5347	16.1924	16.3625
34.27	22.461	32.6049	26.0211	29.7246		39.403	43.2101	35.5738	22.2251		62.47	29.9173	26.7006	23.1073	18.0675	16.4732	16.6921
35.31	25.2233	32.8196	23.9495	30.8203		40.663	41.3927	35.7173	23.9146		64.41	32.2215	27.3542	23.7406	18.5562	16.9411	17.0113
36.35	24.1275	32.7165	25.6899	29.4226		41.924	36.5617	35.8396	24.0062		66.35	32.28	27.8338	23.9039	18.4444	17.0777	17.2889
37.66	23.9934	33.1839	26.89	30.4057		43.185	43.5923	36.398	24.0062		68.29	32.6384	27.5185	24.1074	19.0067	17.4292	17.6913
38.99	23.0431	32.8723	28.6916	29.8431		44.446	42.1803	37.3072	24.4508		70.23	32.3239	28.1557	24.3768	19.0567	17.7125	17.674
40.3	28.348	33.0828	28.7654	30.2458		45.706	43.9511	35.159	24.8745		72.17	33.6406	28.6517	24.6805	19.1097	17.8719	17.9099
41.6	26.4561	35.1481	28.6661	30.0918		46.967	46.1274	36.8047	24.0402		74.11	33.1358	30.0608	24.2306	19.0715	18.2968	17.9169
42.64	28.2225	34.8092	27.1958	27.859		48.228	45.1472	39.2561	24.6129		76.05	33.4796	29.0787	24.8352	20.1431	18.7192	18.2604
43.68	22.5152	35.3081	26.6072	30.0267		49.489	51.7693	37.9294	23.606		77.99	35.6594	30.721	24.7751	20.2285	19.005	18.3471
44.72	25.0778	36.4766	28.531	32.2535		50.749	42.685	34.2311	24.3383		79.93	34.6061	30.3432	25.2593	19.8869	19.2706	18.4581
45.76	25.8968	36.2366	30.3453	30.6722		52.01	47.9915	35.9353	23.47		81.87	37.6198	30.1921	25.2851	20.6671	19.478	18.6108
46.78	26.9811	36.9208	30.1618	30.5597		53.271	49.3538	38.0543	23.8022		83.81	36.1203	31.552	25.4313	20.9291	19.8017	18.7981
47.82	26.5331	37.7861	27.7844	31.4954		54.532	47.7523	35.0154	23.8362		85.75	37.7002	32.2779	25.7436	20.6082	20.0167	18.6941
49.15	27.9114	37.0829	28.4215	32.4904		55.792	50.7424	38.4984	23.8022		87.69	37.9928	32.2122	25.947	21.0734	20.1128	19.0133
50.19	27.061	36.6071	29.084	31.5309		57.053	44.7417	36.7303	24.3148		89.63	39.1486	32.5472	26.1677	21.306	20.1103	19.2804
51.23	26.8927	38.984	29.6216	32.1232		58.314	45.6489	36.927	26.3704		91.57	39.2583	32.672	26.268	21.3855	20.1558	19.5406
52.27	31.0219	38.544	31.8894	31.4007		59.575	47.6823	34.0902	24.5319		93.51	40.414	32.475	26.6949	21.8948	20.3759	19.6968
53.31	30.5967	38.165	33.6884	31.8093		60.835	47.1542	37.7326	26.1089		95.45	40.4213	32.3403	26.6462	22.2392	20.7299	19.8737
54.35	28.9273	38.8324	32.5876	31.0927		62.096	49.4734	35.8582	22.1441		97.39	42.1037	32.9676	26.7322	22.7162	20.9146	20.0715
55.39	29.9803	38.7208	31.7773	32.0403		63.357	47.586	38.0357	23.9277		99.33	43.4643	33.8775	26.8812	22.7427	20.9677	20.1443
56.43	30.5054	39.6324	32.1824	32.2949		64.618	50.7658	37.1637	25.8108		101.27	44.0421	33.4768	26.8755	22.622	21.1195	20.3768
57.47	30.8649	39.0324	30.8829	32.0699		65.878	49.3305	40.9205	23.1274		103.21	44.2104	34.7775	26.8755	23.5081	21.4862	20.6544
58.79	30.317	39.5314	31.3135	32.1706		67.139	42.6121	40.2877	24.6809		105.15	45.7611	34.0844	27.1821	23.2873	21.6354	20.5329
60.12	28.6391	39.8724	32.6233	33.13		68.4	52.2477	38.7164	26.4724		107.09	44.9784	34.3866	27.397	23.6288	21.7366	20.8174
61.16	27.9228	40.2619	32.6717	33.3847		69.661	43.1635	38.6685	29.2264		109.03	46.6535	35.6577	27.5861	23.1018	21.724	21.154
62.2	30.6081	40.923	31.446	32.5851		70.921	45.8882	39.2747	28.1986		110.97	49.8574	35.6249	27.9959	22.7898	21.9137	21.095
63.24	30.6623	40.9945	31.2142	32.3838		72.182	50.5032	41.9813	28.5647		112.91	50.9473	35.5789	27.7953	23.2608	21.901	21.6293
64.28	29.1413	41.1882	33.5431	31.4007		73.443	48.9483	38.8094	26.8726		114.85	50.0987	34.4457	28.0331	22.6985	22.0958	21.7299
65.32	31.0561	40.0577	32.8067	33.0767		74.704	51.8189	39.7187	27.9684		116.79	48.8333	34.8169	28.1649	22.9252	22.1109	21.7646
66.36	31.5698	40.784	33.2475	34.9008		75.964	51.0517	37.6183	23.5851		118.73	49.3453	34.9844	28.4372	23.8879	22.5055	22.233
67.69	32.3431	41.8367	36.188	32.1469		77.225	49.0446	40.8726	26.645		120.67	49.5501	36.4625	28.5776	23.9497	22.6775	22.4204
68.73	33.3048	42.0219	32.6487	33.6867		78.486	50.6228	37.3923	27.7644		122.61	48.965	34.9548	28.5919	23.5994	22.6497	22.6216
70.03	29.8918	41.9735	33.1507	34.1427		79.747	54.1381	36.8047	26.36		124.55	46.9607	35.6643	28.4658	23.6583	22.7255	22.6112
71.35	31.781	42.8935	35.8084	34.9423		81.007	50.3836	39.1604	22.4082		126.49	49.7184	35.326	28.4715	23.5817	23.1176	22.972
72.68	31.5127	41.0788	36.1014	33.13		82.268	48.8521	40.6094	27.5343		128.43	49.2356	35.707	28.7008	24.1676	23.1606	23.5757
73.99	30.2828	42.2367	32.5749	32.5792		83.529	46.3666	41.0906	28.005		130.37	48.6504	35.7596	28.4601	24.0881	23.2289	23.836
75.03	30.5625	41.9925	36.1014	31.9277		84.79	49.8089	41.726	27.9239		132.31	51.0497	35.8023	28.3483	24.6681	23.3579	23.9123
76.07	29.3525	42.1356	34.119	32.6266		86.05	47.4197	37.4189	25.8108		134.25	53.5879	35.7727	28.8813	25.2186	23.1505	23.7076
77.4	32.9795	43.262	35.9664	33.7222		87.311	55.0687	38.5648	27.3538		136.19	50.6912	35.7629	28.9816	24.7888	23.0923	24.3078
78.73	27.9656	43.0451	34.1674	33.3077		88.572	55.0454	40.2026	25.7192		138.13	51.1374	35.8154	29.2825	25.039	23.3528	24.5715
79.78	29.8234	43.1714	36.2492	34.5928		89.833	46.7954	40.7503	27.0897		140.07	52.2932	36.0979	29.1449	24.5061	23.4641	24.7589
80.97	32.2632	43.2472	31.9251	35.5404		91.093	56.8395	39.7187	24.1657		142.01	52.7759	35.9205	29.1994	24.5003	23.497	24.6513
82.01	30.9534	42.0725	31.8257	37.8324		92.354	59.2549	41.4043	24.9189		143.95	51.7519	34.7873	29.5834	24.7976	23.7727	24.5993
83.05	32.6428	43.523	31.4843	35.0962		93.615	62.9132	41.9334	27.3747		145.89	50.8156	36.1997	29.4573	25.4217	23.5501	24.4882
84.1	34.7373	43.3609	34.5471	36.3281		94.876	62.1488	40.7689	26.4724		147.83	52.1908	36.4953	29.655	24.6975	23.6057	24.9323
85.14	33.7842	43.7062	33.5304	36.2274		96.136	57.6767	38.0437	26.1769		149.77	49.8354	36.607	29.4401	24.9831	23.7524	24.8838
86.18	31.2017	42.8283	31.6932	35.2028		97.397	50.7424	38.5356	26.6215		151.71	50.4572	36.6825	29.6206	25.3717	23.5754	25.1475
87.22	32.9567	44.323	35.1841	36.6301		98.658	51.2909	36.9935	25.9494		153.65	51.847	37.2541	29.9072	25.5895	23.7499	25.4389
88.26	33.2477	43.1125	35.7727	36.6775		99.919	54.4736	36.0763	27.3407		155.59	49.4989	36.7712	29.4802	25.2863	23.6437	25.5707
89.3	31.9607	42.9335	35.4771	36.6775		101.179	55.1883	40.0032	24.2703		157.53	52.1981	37.149	29.5977	25.8133	23.975	25.9455
90.37	32.9567	43.2072	33.5661	37.5837		102.44	52.8691	38.1474	25.6068		159.47	51.3861	37.1851	29.569	25.7986	24.1192	25.8379
91.41	31.8723	42.5883	31.8155	35.5108		103.701	53.5634	38.4026	25.7872		161.41	54.0707	35.8351	29.5346	25.4659	24.3519	25.9732
92.45	32.0178	43.7251	33.0641	36.9322		104.962	57.3179	40.3063	29.8541		163.35	52.9661	35.776	29.8155	25.0155	24.5669	26.1745
93.49	34.646	43.582	30.2969	38.4898		106.222	59.3979	37.8656	28.7687		165.29	53.3319	36.1209	29.7324	25.1332	24.8375	26.3236
94.53	34.3892	42.9735	34.4604	40.0237		107.483	52.9887	42.178	29.4304		167.23	52.4175	34.9318	29.7782	25.828	24.5846	26.393
95.57	36.2811	42.5041	29.721	36.5887		108.744	58.441	41.4681	27.8664		169.17	51.4886	34.9187	29.4773	25.6455	24.8426	26.3653
96.61	31.6269	42.5714	30.3453	38.4957		110.005	57.0553	39.2082	29.1793		171.11	51.3935	36.7844	29.4974	25.6867	24.6326	26.3479
97.91	32.0178	42.7104	31.6193	37.6962		111.265	53.8026	40.6174	29.9351		173.05	54.1438	35.418	29.2538	26.0753	25.0221	26.2855
98.95	35.5991	43.182	31.655	38.6793		112.526	60.1389	39.4821	28.1175		174.99	49.5063	35.822	29.0303	25.8339	25.093	26.6186
99.99	36.595	43.7083	31.4104	39.698		113.787	54.9024	41.4894	29.3179		176.93	51.8982	36.3048	29.2452	25.4924	25.1941	26.5353
101.03	38.6211	43.6557	33.273	39.5084		115.048	53.7297	41.2608	28.7792		178.87	50.3328	36.8928	29.0819	25.4718	25.485	26.2543
102.07	34.4891	44.5273	28.6788	39.9526		116.308	55.9789	38.5542	30.4477		180.81	51.8397	36.0683	28.6664	25.9517	25.3585	26.1918
103.12	35.7332	44.4578	29.4127	39.1886		117.569	54.2081	40.3063	29.3284		182.75	50.523	36.6924	28.6349	26.355	25.3155	26.3167
104.16	37.8021	45.1904	29.721	37.7672		118.83	51.2909	41.3379	31.0074		184.69	50.7132	36.1143	29.0074	25.8221	25.4167	26.5526
105.2	33.2477	45.1483	31.5199	36.642		120.091	53.8026	44.5257	30.2882		186.63	51.0643	36.1931	29.1421	26.2755	25.5356	26.5179
106.25	35.4764	45.8662	32.8322	38.3654		121.351	52.7991	40.6838	31.3736		188.57	51.9933	36.6727	28.8555	25.9163	25.4774	26.4832
107.29	32.5999	45.8662	30.5644	38.7918		122.612	48.9979	40.7981	29.9691		190.51	51.035	36.7679	28.8527	25.8368	25.8062	26.6567
108.33	34.7487	46.3189	24.4031	38.8333		123.873	53.1579	43.2282	31.9202		192.45	48.8406	37.7336	29.1965	25.9899	25.9074	26.6567
109.37	35.622	44.9778	30.6383	38.2766		125.134	53.3971	39.5113	30.0031		194.39	48.6724	36.6103	29.1449	25.7014	25.92	26.8545
110.41	31.8837	46.1041	28.2864	36.5591		126.394	50.5032	39.3412	31.065		196.33	51.3349	35.2964	29.4344	25.775	25.9453	26.8788
111.45	36.5266	46.4452	30.0395	36.2333		127.655	55.2612	39.6815	30.2882		198.27	51.8762	35.9961	29.3083	25.3864	26.2817	26.9343
112.49	33.6957	45.5504	29.8051	38.2114		128.916	47.6589	41.2315	31.235		200.21	49.0527	35.8581	29.2939	25.6867	26.2792	27.2465
113.53	35.7104	46.0368	28.8368	36.6775		130.177	52.9654	40.5323	30.8139		202.15	50.128	35.4837	29.4057	25.6072	26.001	26.9204
114.57	35.3081	45.7294	31.6677	35.5049		131.437	53.9222	41.726	31.9202		204.09	46.595	36.0815	29.5461	25.4482	26.0541	26.9447
115.61	35.0598	46.3968	30.2714	34.9008		132.698	53.6101	39.046	30.9054		206.03	48.9869	36.0585	29.5175	25.2421	26.0288	26.7053
116.89	34.4577	46.4368	32.8195	35.2325		133.959	51.5068	38.735	31.269		207.97	48.9796	35.4705	29.6951	25.3275	26.0364	26.3965
117.94	32.4088	47.4242	32.5494	36.8374		135.22	50.5266	38.0623	32.0928		209.91	48.8406	35.5953	29.7811	25.4894	26.2311	26.8857
118.97	34.5918	45.9736	29.9401	34.2316		136.48	54.5436	39.2561	30.5733		211.85	48.5114	36.1012	29.6149	25.5454	26.0844	27.0071
120.02	34.8829	47.1252	31.7161	34.2908		137.741	48.4932	40.5429	31.167		213.79	48.6577	37.2278	29.5203	25.4983	26.1375	27.2119
121.06	35.8217	46.0178	32.4143	33.9177		139.002	53.7559	36.7011	35.634		215.73	48.7894	37.1457	29.6034	25.8722	26.2944	26.7331
122.37	32.5429	46.2915	27.3054	33.8407		140.263	49.7389	41.6782	31.248		217.67	48.1091	37.6318	29.6722	25.8722	26.1401	27.1008
123.41	35.776	46.4641	25.5421	32.8813		141.523	50.0015	36.7861	32.676		219.61	50.245	36.7811	29.7839	25.1391	26.087	27.028
124.74	38.1731	45.6494	25.6287	31.7975		142.784	49.7127	39.0673	30.9159		221.55	47.2972	37.3066	29.6951	25.8957	26.3019	27.2778
125.79	34.5347	46.0241	27.6366	33.5446		144.045	49.666	41.6117	32.4014		223.49	47.7653	37.6548	29.4716	25.5807	26.2994	27.191
126.84	36.5494	46.4157	30.6383	31.0453		145.306	53.9222	39.1976	31.5331		225.43	48.3213	37.1358	29.3025	25.6985	26.5144	27.1112
127.88	34.9599	46.2368	30.8829	32.4134		146.566	47.8252	39.0567	29.705		227.37	50.6035	38.0621	28.9873	25.8339	26.6662	26.9482
128.92	37.3998	45.9736	32.292	31.6316		147.827	54.3277	39.8596	28.7687		229.31	47.5898	36.9289	29.0819	25.3246	26.5625	27.0176
130.21	38.1274	43.8599	30.5287	31.0868		149.088	55.1183	36.5788	28.8498		231.25	47.1143	35.3424	28.7839	25.722	26.9874	27.1702
131.24	37.2999	44.3462	31.7034	31.8981		150.349	55.5734	38.3282	29.3755		233.19	46.3097	34.7742	28.9816	25.3334	26.6737	26.9759
132.29	34.4463	45.1441	31.5938	31.981		151.609	48.6129	37.9586	28.6902		235.13	48.1311	35.0074	28.8784	26.1489	26.7952	27.0488
133.33	37.6138	45.182	33.3469	31.981		152.87	46.247	38.1394	27.5813		237.07	46.573	35.1421	29.0189	25.3334	26.7345	26.7192
134.36	36.3154	43.9293	33.1252	33.0293							239.01	45.8342	34.4687	29.1134	25.1067	26.7294	27.0314
135.41	37.7907	43.8241	29.3643	31.602							240.95	45.9001	33.5425	29.0762	25.9517	26.8255	27.0557
136.44	35.7447	44.8978	28.6049	31.0808							242.89	45.9586	34.1205	28.9988	25.513	26.8887	27.1633
137.49	34.7602	45.4662	30.6026	31.0394							244.83	45.3368	33.4439	28.8842	24.9978	27.3491	27.191
138.52	38.8894	44.3272	30.86	29.8016							246.77	45.6148	33.5622	28.6005	24.8977	27.8347	27.2257
139.57	41.5518	43.8915	33.9839	31.3							248.72	44.5688	33.0333	28.8928	24.9065	27.9434	27.1459
											250.66	46.4926	32.0053	28.9128	25.4394	28.209	27.309
											252.6	47.2606	32.3436	29.0991	26.0635	28.2621	27.3992
											254.54	51.0204	32.1104	29.3283	25.6278	28.2394	27.1598
											256.48	50.9692	32.3304	29.3856	25.2127	28.3734	27.0453
											258.42	49.9744	32.429	29.1564	25.616	28.4594	27.6664
											260.36	50.3548	32.6359	29.2137	25.4777	28.8742	27.76
											262.3	50.5157	32.8855	29.0561	25.6337	28.988	27.76
											264.24	50.245	30.7341	29.2166	25.6337	29.3143	27.7115
											266.18	49.9305	31.5158	28.9701	24.8241	29.5622	27.5553
											268.12	47.8677	31.2104	29.2424	24.8094	29.7797	27.8225
											270.06	48.0214	31.1513	29.251	25.3864	29.7114	27.3957
											272	47.78	30.5994	29.3455	25.2951	29.8708	27.7878
											273.94	47.0046	29.9162	29.3054	24.4649	29.9492	27.3992
											275.88	50.1938	29.8801	29.5003	24.7299	30.2982	27.5311
											277.82	49.4185	30.0903	29.1363	24.8241	30.3311	27.4929
											279.76	49.0893	30.1692	28.8469	24.5385	30.45	27.7184
											281.7	48.0067	30.3367	29.0332	24.618	30.3134	27.6525
											283.64	48.5334	29.5418	29.506	25.1126	30.3412	27.3819
											285.58	48.4822	30.2381	29.4716	25.5071	30.7004	27.4027
											287.52	49.1405	29.1871	29.5547	24.9183	30.9103	27.5311
											289.46	49.0235	29.7619	29.42	25.357	31.1126	27.6351
											291.4	49.7038	28.4349	29.7352	25.5218	31.0115	27.708
											293.34	49.1625	29.0228	29.2739	25.6514	31.0848	28.0411
											295.28	49.7111	29.1148	29.1736	24.6739	30.9432	28.2701
											297.22	48.4456	29.6699	28.9358	25.0213	31.1582	28.1001
											299.16	47.2972	29.7126	29.2882	24.8506	30.6498	28.3186
											301.1	48.8187	30.156	28.8613	24.6651	30.9811	28.1556
											303.04	48.6358	29.2987	28.9529	24.3001	30.9836	28.1799

## Sheet: Fig.4d
p-ERK
bFGF [ng/mL]	0	0.1	1	10	10 + 500 µg/mL heparin	10 heparinase treated
Relative %	100	96.5761	147.928	276.981	76.8836	36.3278
Relative %	100	109.726	207.288	212.15	20.2435	190.033
Relative %	100	123.674	276.664	458.59	88.0112	155.807
Relative %	100	225.247	271.352	206.989	58.7133	103.59
ERK
bFGF [ng/mL]	0	0.1	1	10	10 + 500 µg/mL heparin	10 heparinase treated
Relative %	100	46.5105	49.3953	82.3379	77.0872	43.4505
Relative %	100	66.2548	120.625	85.4196	72.7022	63.5439
Relative %	100	62.9288	33.8054	22.8043	38.9554	49.3879
Relative %	100	98.6037	178.086	117.071	86.4527	133.444

## Sheet: Fig.S1b
log[protein(ng/ml)]	bFGF-WT			eGFP-bFGF
	1	1	1	1	1	1
-2	1.16696	1.14858	1.17537	1.0064	1.0295	1.03722
-1	1.25173	1.31371	1.22391	1.03704	1.03555	1.0726
-0.30103	1.33755	1.35618	1.42275	1.1725	1.18963	1.20015
0	1.62324	1.61206	1.57271	1.27501	1.25527	1.31653
0.69897	1.83586	1.80674	1.81229	1.60888	1.56651	1.62126
1	1.84705	1.84601	1.85103	1.76557	1.72311	1.7651
2	1.78455	1.81142	1.79686	1.97989	1.9798	1.98045

[truncated: 2 more sheets: Fig.S4b, Fig.S8b]
